# Supplementary material for: Beneficial Cardiac Structural and Functional Adaptations After Lumbosacral Spinal Cord Epidural Stimulation and Task-Specific Interventions: A Pilot Study
Source: Front Neurosci. 2020 Oct 22;14:554018. doi: 10.3389/fnins.2020.554018 (PMC7643015; doi:10.3389/fnins.2020.554018)
Supplement: Supplementary file 1 [file Table_1.xlsx]

## Sheet: Supplemental Results
\		Supplementary Table S1. Comparisons of left side chamber size, geometry, and mass before and after scES interventions.
					Timepoint
					Post CV scES	Post Voluntary scES + CV scES	Post Stand scES + Voluntary scES + CV scES
LVIDd			Left ventricle mass, g		0.1622	0.0124	0.0023
LVIDs			Left ventricle internal diameter during diastole, cm		0.3842	0.3152	0.0541
RWT			Left ventricle internal diameter during systole, cm		0.6426	0.5907	0.1054
IVSd			Interventricular septum dimension, cm		0.3067	0.0153	0.0676
LVPWd			Left ventricle posterior wall dimension during diastole, cm		0.7271	0.7619	0.2971
AOR_diam			Relative wall thickness		0.927	0.9058	0.8336
LVOT_diam			Aortic root diameter, cm		0.8999	0.0079	0.0036
LA_dimen			LVOT diameter, cm		0.3294	0.796	0.393
LV_mass_linear			Left atrial dimension, cm		0.078	0.0347	0.1052
		LVOT: left ventricular outflow tract.
		Supplementary Table S2. Global systolic function and blood pressure outcomes before and after scES interventions.
					Timepoint
					Post CV scES	Post Voluntary scES + CV scES	Post Stand scES + Voluntary scES + CV scES
ef_bp			Ejection fraction, %		0.4803	0.4424	0.0707
edv_bp			End diastolic volume, mL		0.409	0.4731	0.4056
esv_bp			End systolic volume, mL		0.2671	0.5041	0.2946
vti			Velocity time integral, cm		0.499	0.1489	0.0272
co_lvot			Cardiac output, L/min		0.4905	0.3031	0.2891
sv_lvot			Stroke volume, mL		0.533	0.4529	0.2665
SBP_A5C			Systolic blood pressure, mmHg		0.3791	0.97	0.2734
DBP_A5C			Diastolic blood pressure, mmHg		0.1391	0.489	0.0697
hr_lvot			Heart rate, BPM		0.1294	0.7979	0.6504
			s' contraction velocity, cm/s		0.5326	0.1598	0.54
gc_strain			Global circumferential strain, %		0.3044	0.2989	0.3285
gl_strain			Global longitudinal strain, %		0.2559	0.4332	0.1102
		BPM: beats per minute.
		Supplementary Table S3. Diastolic function outcomes before and after scES interventions.
					Timepoint
					Post CV scES	Post Voluntary scES + CV scES	Post Stand scES + Voluntary scES + CV scES
mv_peak_e			Mitral valve peak E-wave velocity, cm/s		0.26	0.3331	0.2013
mv_peak_a			Mitral valve peak A-wave velocity, cm/s		0.7665	0.5155	0.8778
mv_ea_ratio			E/A ratio		0.5724	0.9217	0.329
mv_decel_time			Mitral valve deceleration time, ms		0.1343	0.0516	0.0382
			Mitral valve deceleration slope, cm*s-1		0.0498	0.1595	0.0386
ivrt			Isovolumic relaxation time, ms		0.9816	0.0306	0.0768
lat_e_prime			e' relaxation velocity, cm/s		0.497	0.7811	0.7605
			E/e' ratio		0.8301	0.6974	0.7123
lat_ee_ratio			Left atrial filling pressure, mmHg		0.9748	0.5493	0.6483
